# Supplementary material for: Selective Integrin α5β1 Targeting through Spatially Constrained Multivalent DNA-Based Nanoparticles
Source: Molecules. 2022 Aug 4;27(15):4968. doi: 10.3390/molecules27154968 (PMC9370198; doi:10.3390/molecules27154968)
Supplement: Supplementary file 1 [file molecules-27-04968-s001.zip]

Archive with 1 entries (1 files):
- molecules-1820434-supplementary.pdf
